# Supplementary material for: A High-Throughput Small-Angle X-ray Scattering Assay to Determine the Conformational Change of Plasminogen
Source: Int J Mol Sci. 2023 Sep 19;24(18):14258. doi: 10.3390/ijms241814258 (PMC10531915; doi:10.3390/ijms241814258)
Supplement: Supplementary file 1 [file ijms-24-14258-s001.zip]

Archive with 1 entries (1 files):
- ijms-2581903-supplementary.pdf
